# Supplementary material for: A peptide derived from the N-terminus of charged multivesicular body protein 6 (CHMP6) promotes the secretion of gene editing proteins via small extracellular vesicle production
Source: Bioengineered. 2022 Feb 21;13(3):4702–16. doi: 10.1080/21655979.2022.2030571 (PMC8973635; doi:10.1080/21655979.2022.2030571)
Supplement: Supplemental Material [file KBIE_A_2030571_SM1069.zip]

Archive with 11 entries (10 files):
- supplementary/
- supplementary/FigS1.jpg
- supplementary/FigS2.TIF
- supplementary/FigS3.TIF
- supplementary/FigS4.TIF
- supplementary/FigS5.TIF
- supplementary/FigS6.jpg
- supplementary/FigS7.jpg
- supplementary/FigS8.TIF
- supplementary/Full_Supplementary Materials_revised.docx
- supplementary/Supplementary Tables.docx
